# Supplementary material for: Evolution and genomic organization of the insect sHSP gene cluster and coordinate regulation in phenotypic plasticity
Source: BMC Ecol Evol. 2021 Aug 4;21:154. doi: 10.1186/s12862-021-01885-8 (PMC8336396; doi:10.1186/s12862-021-01885-8)
Supplement: Supplementary file 1 — Additional file 1: Table S1. Amino acid sequences of sHSP genes of arthropods. [file 12862_2021_1885_MOESM1_ESM.xlsx]

## Sheet: Sheet1
Species	Sequence name	Sequence	Phylogeny (Figure)	Database
Tribolium castaneum	TC006592-RAA	MSLLLLDPFKFFENGDSFELDFNVRGFKPEELSVKVTEDRFLVVEGKHGEKKDQDGSISRHFIKKCVIPSGFDLGKIQSKLYPDGVLVVSVPRIEVKSRKIP	2	VectorBase
Tribolium castaneum	TC010105-RAA	MSVVPLLFRDWWDDDDFHFSRPSRLLDQQFGLGLRRDDLLNTFSSMPRSSLFRNYVRPWRSTAIQRQDSGSTIQQDKDKFQVILDVQQFAPNEITVKTSGNSIIVEGKHEEKQDEHGFISRHFVRRYLLPQDHDINDVVSSLSSDGILTVSAPKKSLQQPAGERVVPITQ	2	VectorBase
Tribolium castaneum	TC006793-RAA	MSLLLFSDPFEYSRPSRILDQHFGLGLDPEDLLSPLIPREMRHLMRCPAGYLRPWRSAASQRDTGSTVTFDKDKFQANLDVQQFKPEEISVKVNDNTITIEGKHEEKEDEHGFISRHFVRRYVLPKDCDVSKVESRLSTDGVLSITAPKICASKETERSIPVVQ	2	VectorBase
Tribolium castaneum	TC005527-RAA	MSLLSLLLSDPFEYSRPSQILDQHFGLGLDADDLLAPLVPREMRHLMRCPAGYLRPWRSAAQQRDSGSTVSYDKDKFQANLDVQQFKPEEISVKVNGNVVTVEGKHEEKQDEHGFISRHFVRKYMLPKGHDVDKIESKLSSDGVLTITAPRFDVSKEEHKSVPIVQ	2	VectorBase
Tribolium castaneum	TC006593-RAA	MALWLFNDPYDYRRPSRLHDQHFGSVLDPEDLLSPMIPREFRHYLRSPAGYLRPWRSLASQQDSGSTVSYDKDKFQACLDVQQFKPEEITVKVSDNVVTVEGKHEEKEDEHGFISRHFVRRYMLPKGHDVEKVESKLSSDGVLTITAPRVGTEEEHRSIPIVQ	2	VectorBase
Tribolium castaneum	TC005338-RAA	MALWLYTDPFDFYRPAHRFLERWFDPEDLFPRDFRLLQDHGSSDINFDKDKFQANIDVQQFRPEEITVKVSDDTVTVEGKHEEKRDEHGYISRHFVRKYVLPKGHDVNRVESKLSSDGVLTITAPKVGDGKEQEKSIPVVQ	2	VectorBase
Tribolium castaneum	TC005529-RAA	MSLLLFGDPFESPRHPYGRLLDRYFASLLNFDDFLPLETETRGHLRQRFQAPESDVRLNKEKFQACLDVQQFKPEELTVKVSDNVVTVEGKHEEKEDEHGFISRHFVRRYVIPEGHDLGKIESRLSSDGVLSITAPRITEGGQASRNIPVIR	2	VectorBase
Tribolium castaneum	TC005528-RAA	MFYPVFSHDMRYFLRLWRPWRQFAAPNIESSVTFGRQKFQADLDVQYFKPEDITIKVAEDNTVTVEGKQEHQEGENYVSRHFVRRFVLPEGHDMDKLESTLSTDGVLTITAPRIAKEAEEGRTIPITR	2	VectorBase
Tetrachynus urticae	tetur03g00120.1	MSLVPRLIDTMFRDPFDDIYPIIAYREPVMDYPRRSWGQMNRALRQLDQLSKHLNQEMATIKDSEDKFEVNVDCAHFKPEEINVKLSDNNLVVEAKHEERSDEHGYISRSFKRRYVLPENVELEKLQSNLGVDGVLSIKAPKKVVNAVTGEKKIPITL	2	VectorBase
Tetrachynus urticae	tetur03g00200.1	MSLVPRLIDTMFRDPFDDIYPIIAYREPVMDYPRRSWGQVNRTLRQLDQLSKHLNQEMATIKDSEDKFEVNVDCAHFKPEEINVKLSDNNLVVEAKHEERSDEHGYISRSFKRRYVLPENVELEKLQSNLGVDGVLSIKAPKKVVNAVTGEKKIPITL	2	VectorBase
Tetrachynus urticae	tetur03g00130.1	MSLVPRLIDTMFRDPFDDIHPIIAYREPVMDYPRRSWGQMNRTLRQLDQLSKHLNQEMATIKDSEDKFEVNVDCAHFKPEEINVKLSDNNLVVEAKHEERSDEHGYISRSFKRRYVLPENVELEKLQSNLGVDGVLSIKAPKKVVNAVTGEKKIPITL	2	VectorBase
Tetrachynus urticae	tetur03g00210.1	MSLVPRLIDTMFRDPFDDIHPIIAYREPVMDYPRRSWGQMNRALRQLDQLSKHLNQEMATIKDSEDKFEVNVDCAHFKPEEINVKLSDNNLVVEAKHEERSDEHGYISRSFKRRYVLPENVEFEKLQSNLGVDGVLSIKAPKKVVNAVTGEKKIPITL	2	VectorBase
Tetrachynus urticae	tetur03g00110.1	MSLVPLILESMLNDQSDHYYPIIAYREPVMDYPRRSWGQMNRALRQLDQLSKHLNQEMTTINDSEDKFEVNVDCAHFKPEEINVKLADNHLVVEARHEERSDEHGFISRAFKRRYILPENVEIEKIESSLGVDGVLKIKAPKKVVNAVTGEKKIPITL	2	VectorBase
Tetrachynus urticae	tetur02g02330.1	MLRPTSDWWDLWDFPPRIFDQHFGLGLTDEDLLPLTSSPFYPRAPLVRRQLSRQTSSPNAARGISEVSNQANQFAVSLDVSQFAPNEITVKAVENNCVVIEGKHEERPDEHGYISRHFQRRYMLPKGIEADKIVSSLSPDGILTVSVPKVAPIEEGKPKEKVIPIN	2	VectorBase
Strigamia maritima	SMAR004600-RA	MSLLPLLMYPVSRWESPSRIFSQNFGFGEDLYPVPTTRCLYLRPRQDFIRQESGLSEIIDNDEKFQASVQVGSFKPDELSVKTVDNTIVIHGKHEVKDDDGFVSREFTRRYVLPVDSKPEEVTCEMIDDRLVITAPKRPKE	2	VectorBase
Strigamia maritima	SMAR014347-RA	MPRSGIMSFFNPFGLNDFFAEFDEHFRHLDEVFDHGPNLFDNIGDERQQLQPSQPSCLHDFYVKPKCDADADRRQSLCEWGGMETNTDPSKMQVRVDVSRFKPEEITVKTVDDAVVIEGKHERVGEHEFISRHFTRRFFLPPNIEPESIRSSLADDGLLTIEAPAKKPQESASPLLEKILSS	2	VectorBase
Drosophila melanogaster	FBpp0076225HSP67Bc	MPDIPFVLNLDSPDSMYYGHDMFPNRMYRRLHSRQHHDLDLHTLGLIARMGAHAHHLVANKRNGELAALSRGGASNKQGNFEVHLDVGLFQPGELTVKLVNECIVVEGKHEEREDDHGHVSRHFVRRYPLPKEFDSDAIVSTLSEDGVLNITVPPLVSKEELKERIIPI	2	VectorBase
Drosophila melanogaster	FBpp0076224Hsp26	MSLSTLLSLVDELQEPRSPIYELGLGLHPHSRYVLPLGTQQRRSINGCPCASPICPSSPAGQVLALRREMANRNDIHWPATAHVGKDGFQVCMDVAQFKPSELNVKVVDDSILVEGKHEERQDDHGHIMRHFVRRYKVPDGYKAEQVVSQLSSDGVLTVSIPKPQAVEDKSKERIIQ	2	VectorBase
Drosophila melanogaster	FBpp0076181Hsp23	MANIPLLLSLADDLGRMSMVPFYEPYYCQRQRNPYLALVGPMEQQLRQLEKQVGASSGSSGAVSKIGKDGFQVCMDVSHFKPSELVVKVQDNSVLVEGNHEEREDDHGFITRHFVRRYALPPGYEADKVASTLSSDGVLTIKVPKPPAIEDKGNERIVQ	2	VectorBase
Drosophila melanogaster	FBpp0076182Hsp27	MSIIPLLHLARELDHDYRTDWGHLLEDDFGFGVHAHDLFHPRRLLLPNTLGLGRRRYSPYERSHGHHNQMSRRASGGPNALLPAVGKDGFQVCMDVSQFKPNELTVKVVDNTVVVEGKHEEREDGHGMIQRHFVRKYTLPKGFDPNEVVSTVSSDGVLTLKAPPPPSKEQAKSERIVQ	2	VectorBase
Drosophila melanogaster	FBpp0076223Hsp67Ba	MSLIPFILDLAEELHDFNRSLAMDIDDSAGFGLYPLEATSQLPQLSRGLGRGNAMMWVPIKGQSAASQHRHHPYNRVAGAKTACCNKSLVELEKELGDKGTSGASGSTSGQPAASKSAYSVVNRNGFQVSMNVKQFAANELTVKTIDNCIVVEGQHDEKEDGHGVISRHFIRKYILPKGYDPNEVHSTLSSDGILTVKAPPPLPVVKGSLERQERIVD	2	VectorBase
Drosophila melanogaster	FBpp0307666l_2_efl	MSVVPLMFRDWWDELDFPMRTSRLLDQHFGQGLKRDDLMSSVWNSRPTVLRSGYLRPWHTNSLQKQESGSTLNIDSEKFEVILDVQQFSPSEITVKVADKFVIVEGKHEEKQDEHGYVSRQFSRRYQLPSDVNPDTVTSSLSSDGLLTIKAPMKALPPPQTERLVQITQ	2	VectorBase
Drosophila melanogaster	FBpp0100010Hsp22	MRSLPMFWRMAEEMARMPRLSSPFHAFFHEPPVWSVALPRNWQQIARWQEQEFAPPATVNKDGYKLTLDVKDYSELKVKVLDESVVLVEGKSEQQEAEQGGYSSRHFLRRFVLPEGYEADKVTSTLSSDGVLTISVPNPPGVQETLKEREVTIEQ	2	VectorBase
Drosophila melanogaster	NP_648304.1CG4461	MSLVPTTYRDLSREFDRLRPLYHPPYDFQLYPYLWDDSRLWWPSPHTSRSDLLRPLDELVSRRVRNQLIQSTPYEWAHPMRWDNYYSGERVHVDEKGFRIDIDVRQFHPHDIVVKTNDDYVIVQGNHNRRDEGSNGLVERHFVRKYLLPRGYNANEVISDISSDGILTIKAPPPPPAKYYTPGERLVRVH	2	VectorBase
Daphnia pulex	EFX87011	MALWNIDPFFDMGMGWPRDPWAVYRQDPLNRWMESSLPSVLSAIDFAPTGTRRRSPIREVVSDENKYQVTLHLGDFKSDEINVKLVDRNLVIHAEHKEKPDEHGHISRNIKRSYILPRNTDFENLSATLSDDGTLMVCAQKKAVEPEKEREIEVKQLP	2	VectorBase
Daphnia pulex	EFX87313	MALWCYDPSSDYCCKGRPCPWRDSWRCFQPEPLFRWADTSPLHSLLSHGFLPSTPAVRTSGAVREVECDKDKYQVTLNLGNFKSNEINVKLVDQTLVVCAEHDEKPDESGHIFRRLKRRYYLPPNVDFDHLNATLSDDGTLVICAQRKAIEAGNEREIEVKKLP	2	VectorBase
Daphnia pulex	EFX81461	MALWNYDPYTCVDTTRRRDPWGLFEPEPITYWPESQFLRSLRSHGVIGSPAIKHPHSTREIVSDKEKYQVTLQVEDFKSNEISVKIVGTSLVVCAEHEEKEDDHGHVFRHIKRRYILPNNVDFDHLSATLSDNGTLVVCAPKKPEETENERVIEVKQLK	2	VectorBase
Daphnia pulex	EFX87309	MKHEERKDQFSHVSREFRRRVTIPQGVNPETVTSTMSPEGFLTIMAPKMMLEG	2	VectorBase
Daphnia pulex	EFX87001	MSRYDTIMALLPAFDMDTILEPWADPFSAGGFNIVPRSMRRSMRHMDRELGKLLSSVKEDDKSFQPNVSSCKLFKKGDGGRIAFPTGEISVKTTDTDIIVNAKHEERKDQFGSVTREFRRRVTIPKGVNHESVTSTMSPEGILTIMAPKMMLKGSNERVIPITMAP	2	VectorBase
Daphnia pulex	EFX87000	MALMPFFDLDSMMEPFDPIMSVADPFAVNRFNMNMPRSMKRSMRRMNREMGKLLSSVKEDDKSFQVMVDVSHFQPDEISVKTTDKDIIVQAKHEERNDEFGGVSREFRRRVTIPQGVNHESVTSTMSPEGILTIMAPKMMLEGAKERVIPITMAP	2	VectorBase
Daphnia pulex	EFX81418	MSLMPWGNFGGMSPFDDSNSMFPMDPFMSRGGYNVMPRTMMPSIRRMEREIGKLISSVKEDDKSFQVMVDVSHFHPSEITVKTTDKHIIVHARHEERNDQHGFVSREFRRRVTIPEGVNHESVTSTISPEGILTILAPKMMLEGSNERVIPITMAP	2	VectorBase
Bombyx mori	NP_001091794.1	MSLLPFVLGDWPRVRHNHWPSRLVDQDFGLALTPNDMLAAVACPVLSEDYFRPWRQLAAASRDLGSSIKADKDKFQVNLDVQHFSPEEISVKTADGYIVVEGKHEEKKDEHGYISRQFVRRYALPEGAAPETVESRLSSDGVLTITAPRKVPDAVKGERKVPIAQ	2	NCBI
Bombyx mori	NP_001037038.1	MSLLPYFFDDFGSRRPRRLLDQHFGLALTPDDLLSVAAGPLLNREYYRPWRHLAAAARDVGSSIKVDKDKFQVNLDVQHFAPEEISVKTADGYIVVEGKHEEKKDEHGYISRQFVRRYALPEGAAPETVESRLSSDGVLTITAPRKVPDAVKGERKVPIAQ	2	NCBI
Bombyx mori	NP_001036984.1	MSLIPWLFDYEIERPRRLMDQHFGLGLTPEDFLSAAAGPLVSREYYRPWRHLAAAARDLGSSIKSDKDKFQVNLDVQHFAPEEISVKTADGYIVVEGKHEEKKDQHGYISRQFTRRYALPEGCTAESVESRLSSDGVLSVIAPRKVPPAVEGERKIPIAQ	2	NCBI
Bombyx mori	NP_001036941.1	MSLLPFILGYQPNRLRDQDFGLALTPDDLLTAVITPTMSRDYYRPWKQMAMANRDVGSTITSNKDKFQVNLDVQHFSPEEISVKTADGYVIVEGKHEERQDEHGYISRQFTRRYALPENCNPDTVESRLSSDGVLTVIAPRTPAATKNERAVPITQ	2	NCBI
Bombyx mori	XP_004933665.1	MALLPYLLDDLRPHRIRDQLFGMDLSPDDFLADIIDRPIVRMKYVRPWRNLAAAARDVGSTIKTDRDKLQINLDVQHFTPEEISVKTADGYIVIEGQHEEKQDEHGYVTRHFKRRYALPEGCKPETVESRLSSDGVLTVIAPKSSQSKDERAVPITH	2	NCBI
Bombyx mori	NP_001036942.1	MKNFIPFSITVVLSVLLLINIVVADEECPCKKQRDNKLVDQDFGMPLTPDDFLTNMMTPWIVHDYFRPWRHTASLARDLGSTIKTEKDKFQINLDVQHFSPDEISVKTAEGYVVVEAKHEEKQDEHGYISRQFVRKYSLPEGAETANVVSELSADGILTVTAPRKVIDDKGERVVPITKTGPVRKESAESKNSKEADPGFCEDGKSEMQ	2	NCBI
Bombyx mori	XP_004923510.1	MSLLPYIFDYDAPRWPRRLLDQNFGLTITPEDLLNAATSPVVPRLRPWWPKDAGSSIKADKDKWQINVDVQHFAPDEVTVKIADGYIVIEGKHEEKQDEHGYISRQFVRRFKLPDDSNPDAVASRLSSDGVLTVVAPRQAEASKNERDVPITH	2	NCBI
Bombyx mori	XP_004923862.1	MSILPYVYDLERPFRLMDRELFGPQDFYRMSPFNQSMHRDRYRMSPYNQFRDVFEPQFYRPWENTLRQIENVMKPIEQLTSAMNQMALQEMGSKITSNDEKFQVNIDVQHFSPDEINVKVVDGHVVVEGKHEEKQDQHGYVSRQFIRRYALPQGCLPDTVESKLSSDGVLTVTAPKVLALPSTGEKIVPITH	2	NCBI
Bombyx mori	XP_004923863.1	MSSLLPYLIDVERSRIFEEPQLTVALLPQELLSLLRPEISRSQFSWRQPGLREGSSIKKDKSKFQINLDIQHFSPDDITVKIVDGFVVVEALHEEKQDQHGWVSRRFTRRCPIPEGCDTDAVESRLSSDGVLTVSMPLQRRISNERRVPIIQ	2	NCBI
Biomphalaria glabrata	BGLB001019-PB	MDLHHYKPEEVKITSDNTKITINAKHEEKQDNHGFVSREITRIYKLPEDVDPSSVSSTMNSNGILNIKVQKKALEPPKETAIPVTFK	2	VectorBase
Biomphalaria glabrata	BGLB023269-PA	MDLHHYKPEEVKITSDNTKITINAKHEEKQDNHGFVSREITRIYKLPEDVDPSSVSSTMNSNGILNIKVQKKALEPPKETAIPVTFK	2	VectorBase
Biomphalaria glabrata	BGLB006134-PB	MIRIVRQPNYFDEVLPLARLADELSGNYDPGYSFNHVSSGDDRAIARRYGDSEIHNTDKEFRVRMDLHHYKPEEVKITSDNTKITINAKHEEKQDNHGFVSREITRIYKLPENVDPSSISSTMNAHGILNIRVQKKALEESKETVIPVTFK	2	VectorBase
Biomphalaria glabrata	BGLB036113-PA	MDLHHYKPEEVKITSDNTKITINAKHEEKQDNHGFVSREITRIYKLPENVDPSSISSTMDAHGFLNIRVQKKALEEPKETVIPVTFK	2	VectorBase
Biomphalaria glabrata	BGLB001020-PB	MYRIARQPSYYDEVLPLVRLADELTSFDPGYNVSSGGDRTVARRHGESEVHNTDKEFRIRMDLHHYRPEEVKITSDNTKITINAKHEEKQDNHGFVSREITRIYKLPEDVDPKSVTSAMNAHGILSIKVQKKSPEEPKEIPIPVTFK	2	VectorBase
Oncopeltus fasciatus	OFAS011624-PA	MALIPLLNDLLEEARRPTLSDLYDQHFGLGLWNDDILTPTVMLRSPIRCGYLRPWRNLAASDSGISSIHSDKNELLINLDVQQFKPEELKVKVADGCIIVDGKHEERSDEHGFVSRQFTRKYKIPNDVDETSLTSSLSSDGVLSLKAVKKALPETQGKEIPITRTNQPALKQKKPDNQEKME	4	VectorBase
Oncopeltus fasciatus	OFAS013356-PA	MSLLPLLNELLEDYRRPALGDLYDQHFGLGLLNDEMIRPAGSLLPLALRAGYLRPWRNLSAQESGVSAIHSDHNEMRVNLDVQQFKPEELKVRIADGYIVVEGKHEERSDQHGFISRQFTRRYKIPQDVDEASISSNLSSDGVLTLKAPRKSSPSAEGGRDIPITQTNQPALQSKPASPAVTPAE	4	VectorBase
Oncopeltus fasciatus	OFAS017389-PA	MSLIPLINELLGEYNRRPTIADLYDQHFGMGLLNDTSLHPAHSLLVSPLRSGYLRPWRSMGVSDSGVSTISSDKKEFKVNLDVQQFKPEELKVKVIDGYIVVDGKHEERSDQHGFVSRQFTRRYKIPEDVNEEAIESSLSSDGVLTLKAPKKVK	4	VectorBase
Oncopeltus fasciatus	OFAS018169-PA	MAGKPGRPAVQIRRNSTISSDKQEFKVNLDVQQFKPEELKVKVIDGYIVVDERSDQHSFVSRQFTRSLKMFTRRYKIPEDVNEEAWLCLQTVYQTLQDP	4	VectorBase
Oncopeltus fasciatus	OFAS013638-PA	MCIELKVNLDIQQFKPEELKVKVIDDYIVIDGKQERSDQHGLISRQFTRSYKIPEDVNEEANESSISSDRVVTFEVPKRPILEPEARRSIPITQTQQPAVKA	4	VectorBase
Oncopeltus fasciatus	OFAS017452-PA	MSLVPLLFRDWWEDWDRERPSRLLDQHFGNVLNREELVLPSSFIRPRSGYFRPWRTQLQRGTSTYNSDAEKVESSQSNTAERVVPIIQTGTPAIKPAQPSNETNIKIDQV	4	VectorBase
Homalodisca vitripennis	KK962139.1	LNYKNMLQMLVDVKGFHPFNMKLNVNEEVVELIASQEEASNNPATTRGQNCVGYMARNISRKYILPQKLVKECVQCSLSADGILFIMAP	4	i5K
Homalodisca vitripennis	KK961712.1	DKDGLKLTLDVQQYRPEELTVRVVDDFIIVEGKHEEKSNTGGYVSLQFTRQFKIPADVDKEAVKTYLSSDGILQIEAPKLQKLSPSEGRTIPIAQTNRPALK	4	i5K
Homalodisca vitripennis	KK961546.1	INDKEALKINLDVRQFSPDELSVKIVEDYIIVEGKHEERGDEHGLVSRHFIRRYRLPGKVDKAGLISNLSSDGILQIYAPKEPPSDEDEREIPITQTNLPAIQS	4	i5K
Homalodisca vitripennis	KZ653041.1	MSLVPMLLNEILGDYKSPCPAMPHGRCPALRDLHDQSFGLGLSDLLHHPPSPLHPQAFHHVPLKCGYLRPWRQTSADESGVSSLINDPNEFKINLDVQQFKPEELKVTLDDGYVVVKGKHGEKLDEHGFISREFTRRYKIPEDVDPNQLVSKLSSDGVLTLHAPK	4	i5K
Homalodisca vitripennis	KZ659854.1	MSLVPMLLNEILGDYKSPCPAMPHGRWRDLHDQTFGLGLSDLLHHPPSPLHPQAFHHVPLKCGYLRPWRQTSADESGVSSLINDPNEFKINLDVQQFKPEELKVTLDDGYVVVKGKHGEKLDEHGFISREFTRRYKIPEDVDPNQLVSKLSSDGVLTLHAPK	4	i5K
Homalodisca vitripennis	KK961500.1	LRTFEILPYSYKMSLVPFILNELLNEERPSCIYDQNFGLGFHPHPYERALLAAPLRAGYLRPWRHTRQDRSGTSSLVSDKDGFKVSLDVQQFKPEELSVKVVDDYICIEGKHEERSDEHGFVSRQFTRRYKLPENVDVAALKSNLSSDGVLQLQAPRKAVEGSKERAIPIVQTNQPAVKAADSKDGKKQNGNEEKMES	4	i5K
Homalodisca vitripennis	KK995229.1	QVVDDYICIEGKHEERSDEHGFVSRQFTRRYKLPENVDVAALKSNLSSDGVLQLQAPRKAVEGSKERAIPIVQTNQPAVKAADSKDGKKQNGNEEK	4	i5K
Homalodisca vitripennis	KK962640.1	LQVSLDVQQFKPEELTVKVVDNHVVVEGKHEERSDEHGFISRQFTRRYRLPEDCDLQALQSSLSSDGVLQLTAPKKAIEDKGARAIPITQTNAPAVKAAPEAKQQEEK	4	i5K
Homalodisca vitripennis	KK961565.1	LQISLDVQQFKPNELSVKVVDDFVVIEGKHGEQTDDYGLVSRQFTRRYRLPPDVDAEALQSSLSSDGVLQVEAPKKPPVQGSERIVPIVATRKPS	4	i5K
Homalodisca vitripennis	KK961688.1	MSLVPLMFRDWWDEFDRDRPSRLLDQHFGLGLRRDDLWNSFAPSVLRPAGGYFRPWRAPLARSNSGTSSLVAEGDKVQVILDVQQFAPNEITVKTIENTVVVEGKHEEKQDEHGFISRHFIRRYMLPRDVEVNNITSSLSSDGVLTITAPKKVKQIESGERSVPIIQTGVPAVKQTPGQET	4	i5K
Halyomorpha halys	XP_014290386.1	MSLIPFLSELIDEYSRPRREPLYDQNFGIGLLTDEILRPMNALMSMPLRCGYLRPWRNLAASDSGISSIQINENEFVINLDVQQFKPEELKVKVSDGYVIIDGKHEERSDEHGFVSRQFTRRYKIPENVDESALCSNLSSDGVLTLKTPKKDVAQAQGRDIPITQTNEPAAKPKGTDKIQQSG	4	NCBI
Halyomorpha halys	XP_014270802.1	MMSLWGLVNDLMDERNQRSLYDQHFGLGLLNDEALRPLNSLLMSPMRCGYLRPWRSMAIGDSGISTIASDKTEFKVNLDVQQFKPEELKVKVVEDYLVIEGKHEERSDEHGFISRQFTRRYKIPQNVDQEAIESNLSSDGVLTLKAKKKVTPEAEGKVIPIIQSKQPAVTNEKDKKSEKQEEQMEQ	4	NCBI
Halyomorpha halys	XP_014291256.1	MSILPYLINALTDDYDHRHWGNDHQLYLTPADILQISHRPTSVPSRTGQCLRRPWKNLAAGDSNVTTFSNNKNEFKVNLDVQQFKPDELKLKVVDGFLVVDGKHEERSDEHGFISRQFTRRYKIPEDVDQEKLSSHLSSDGVLSISAPKIVKDEPSGREIPIVQTNQPAVKQSSQAQQDRREEEKKDDSQMES	4	NCBI
Halyomorpha halys	XP_014291250.1	MSLLPHLLNALIDDYRHPLLHDQHFGLGLLNDEILQLAQGPVLPVPLRSGYLRPWRSMAAGDSGVSSYATSKDEFKINLDVQQFKPNELKVSVADGYLVIDGKHDERSDQHGLVSRQFTRRYKIPEEVDETKLSSNLSSDGVLSVSAPKIIKKEIEGREIPIIQTNQPALKQSVASQQQEKNKQEEKMES	4	NCBI
Halyomorpha halys	XP_014274473.1	MSLVPLVFRDWWDDWDRERPSRLLDQHFGNVLNRDDLINASSLIRPTGYFRPWRHQLNRGTSNITAVEDKVQVVLDVQQFAPNEISVRNVDNVIIVEGKHDEKRDEHGYISRHFVRKYVLPKDVIMSEITSALSSDGILTINAPKRLPQDTRTEREIPIIQTGSPAIKPSTETNIKIEQVN	4	NCBI
Gerris lacustris	KZ651296.1	MSLVPFLLNELLEESRRPTNFDLVDQHFGIGLADTFHHPQHQSHLHMPLRSGYIRPWRHVHAPESGVSTLVNNSKDFKVNLDVQQFKPEELKVTVHDGYIVVDGKHEERSDEHGFISRQFTRKYKLPEDINEKALASKLSSDGVLTLHAPKMVSLIYNFIFSNITRTR	4	i5K
Gerris lacustris	KZ651296.1	MDMSLVPYFYSDFLQDFRRPVDELIDQHFGMGLSDDFFHRFPTRRSLLNMPLRSGYIRPWRHIMPIDSGLSTMSIDRNEFKVNLDVQQFKPDELKVSVDNGYLVVNGKHEERSDEHGFISREFTRRYRIPDDVDQSAIASQLSSDGVL	4	i5K
Gerris lacustris	KZ651296.1	MGLSESMFRPLPSHHSLLHMPLRSGYIRPWRHTQPTDSGVSTLTNDKNEFKVNLDVQQFKPEELKVTVDDGFLVVDGKHEEKSDEHGFISRQFTRRYKLPTDVDEKALVSKLSSDGVLTLQAPKMIKHDEKKAIELPITRTNQPLRIKEDQKETKVQDKMETA	4	i5K
Gerris lacustris	KZ651472.1	MSVAPMMSQMFEDFSGTTMRNMASQHIGRMLVNPMMRPVYGSLQIPVRSGCRTPWFFNSIHGEDQKDFKVDLDVQQFKPEELKVTIKGDIIIIEGKHEERSDEHGFISRQFTRKYTIPDGLDTNALASKLSSDGVLSIQAPKLIKEEDKKVFVVPITYTNLPSKPQQNDESSQTQKTN	4	i5K
Frankliniella occindentalis	XP_026271895.1	MSLLPYILSELHDMSAALDGRRHGPRWERDDYGLLDDLLSYRDVVHPALAPARGLLRLVDLDDPEQVPAHHHLVIRPRHLLRRQLSAPARRAQELRQRRQQQQAKEVAKKDDDGLLINVDVQQFLPEELSVQVLKDQGCVVVEGKHEERPDEHGYVQRQFTRRYKLPAHVDPDTVTSKLTSDGVLQVTAPRREALPAPKENVRHITITQSDHPAVKDAAEEAQTVPPNDKKAGEPVVGKDKRESSIESEAVVVGA	4	NCBI
Frankliniella occindentalis	XP_026271847.1	MSLLPYILSELHDMSAALDGRRHGPRWERDDYGLLDDLLTYRDVVHPALAPTRGLLRLVDLDDPEQVPAHHHLVIRPRHLLRRQLSAPARRAQELRQRRQQQQAKEAAKKDDGLLINVDVQQFLPEELSVQVLKDQGCVVVEGKHEERPDEHGYVQRQFTRRYKLPAHVDPDSVTSKLTSDGVLQVTAPRREALPAPKENVRHITITQSDHPAVKDAAEEAQTVPPNDNKAEEPVVGKDKRESSIASDAVVVGA	4	NCBI
Frankliniella occindentalis	XP_026291908.1	MSLVPLLFRDWWDERTDRERPSRLLDQHFGLGLNRDELVRDLVPPPRASSLLRGHYLRPWHLPRQNSGSSSLAFENNQFQVSLDVQQFAPAELSVKVSERSVLVEGCHEERADEHGYISRQFKRRYLLPEDVDTEAVSSSLSSDGVLTITAPSKKQLPAGERAVPITQTGAPALSPAP	4	NCBI
Diaphorina citri	XP_008486792.1	MLEISIKTVDGFILVEGKHEEKEDEHGFISRQFKRRYLLPKDVEIEKVTSSLSSDGVLTITAPKRTLQDKTTERPVPIVQTGVPALKPQAPSSNSSTQQSQPIITSPTPSVCGDPPRETNIKIEQH	4	NCBI
Diaphorina citri	XP_008486790.1	MGLKGRKGRPASKNWSSLATIRHLRSAMDAGYSDPMAFISIKTVDGFILVEGKHEEKEDEHGFISRQFKRRYLLPKDVEIEKVTSSLSSDGVLTITAPKRTLQDKTTERPVPIVQTGVPALKPQAPSSNSSTQQSQPIITSPTPSVCGDPPRETNIKIEQH	4	NCBI
Diaphorina citri	XP_008486793.1	MLGGEHPWTRIPWRSQAPSHEISIKTVDGFILVEGKHEEKEDEHGFISRQFKRRYLLPKDVEIEKVTSSLSSDGVLTITAPKRTLQDKTTERPVPIVQTGVPALKPQAPSSNSSTQQSQPIITSPTPSVCGDPPRETNIKIEQH	4	NCBI
Diaphorina citri	XP_008475973.1	MSLIPYLLNELEDLAHPNIYDQHFGLGYHPHDLLQHFPTPRILSVPLRSGYVRPWRHVLENESGVSNFGLDKEGLKVNLDVQQFKPEEIDVKVVDDFIVVHAKHEERSDQHGFISREFTRRYRIPDSVDAQAIASKLSSDGILSIQAPKKATKEGAGERSIPVVQTNQPAVKQGNKNGGKAASGEKMES	4	NCBI
Diaphorina citri	XP_026680493.1	MSLVPLLFRDWWDDFDRPSRLLDQHFGLGLRRDDLLSNWSSLAQSARPIGAGYLRPWRSLARSNSGVSNITNEENKVQVILDVQQFSPNEISIKTVDGFILVEGKHEEKEDEHGFISRQFKRRYLLPKDVEIEKVTSSLSSDGVLTITAPKRVSTRFYFFSLKLNFQF	4	NCBI
Cimex lectularis	XP_014253813.1	MSLLPVLLNELLDDYRRPVCDLGDQHFGLGLFDDDLRPSRLLSNPLRCGYVRPWRNLAAGDSGLSSIVSDKDGFKVNLDVQQFKPEELKVKVENDMVVIDGKHEERSDEHGFISRQFTRKYRIPKDVDVNALKSNLSSDGVLSLHAPKLISKENPSREIPITHTNAPALKQKKDKNEKMEE	4	NCBI
Cimex lectularis	XP_014251099.1	MVVIDGKHEERSDEHGFISRQFTRKYRIPKDVDVNALKSNLSSDGVLSLHAPKLISKENPSREIPITHTNAPALKQKKDKNEKMEE	4	NCBI
Cimex lectularis	XP_024085842.1	MSLLPVLLNELLDDYRRPVCDLRDQHFGLGLFDDDLRPSRLLSNPLRCGYIRPWRNLAAGDSGLSSIVSDKDGFKVNLDVQQFKPEELKVKVETDMVVIDGKHEERSDEHGFISRQFTRKYRIPKDVDVNALKSNLSSDGVLSLQAPKLISKENPSREIPITHSNAPALKQKKDKNEKMEE	4	NCBI
Cimex lectularis	XP_024085069.1	MSLLPVLLNELLDDYRRPVCDLRDQHFGLGLFDDDLRPSRLLSNPLRCGYIRPWRNLAAGDSGLSSIVSDKDGFKVNLDVQQFKPEELKVKVENDMVVIDGKHEERSDEHGFISRQFTRKYRIPKDVDVNALKSNLSSDGVLSLQAPKLVSFS	4	NCBI
Cimex lectularis	XP_014251098.1	MSLLPVLFNELLDTYHRPVYDLSDQHFGLGLMDDDLRPCGLLQTPLRCGYVRPWRNLLAGDSGLSSIVSNKDEFKVNLDVQQFKPDELKVKVENDMIVVDGKHEERSDEHGFISRQFTRKYRIPKDVDLNALKSNLSSDGVLSLQAPKVSKENDAREIPIVHTNAPAVKQKKQNKEKQENGEK	4	NCBI
Cimex lectularis	XP_014253812.1	MSLLPVLFNELLDTYHRPVYDLSDQHFGLGLMDDDLRPCGLLQAPLRCGYVRPWRNLLAGDSGLSSIVSNKDEFKVNLDVQQFKPDELKVKVENDMIVVDGKHEERSDEHGFISRQFTRKYRIPKDVDLNALKSNLSSDGVLSLQAPKVSKENDAREIPIVHTNAPAVKQKKQNKEKQENGEK	4	NCBI
Cimex lectularis	XP_024085068.1	MSLLPVLFNELLDDYRSPVYDLTDQHFGLGLMEEDLRPCRLLQAPLRCGYIRPWRNLSAGDSGLSSIVSNKDEFKVTLDVQQFKPDELKVKVENDMIVVDGKHEERSDKHGFVSREFTRKYRIPKDVDLNALKSNLSSDGVLSFQAPKLVTKENAAREIPINHTNAPALKQNKEKQQNGEK	4	NCBI
Cimex lectularis	XP_014261340.1	MSLLPVLLNELLDDYRRPVYDLSDQHFGLGLLDDDLRPTRLLKTPLRCGYVRPWRNLSAGDSGLSSIVSNKDEFKVNLDVQQFKPEELKVKVENDMIVVDAKHEERSDEHGFISRQFTRKYKIPKDVDLNGLKSNLSSDGVLTLQAPKLVTKESMGREIPIIHTNAPAVKQNKEKAPEKEKPSS	4	NCBI
Cimex lectularis	XP_014254020.2	MSLVPLLFRDWWDDFDRDRPSRLLDQHFGNVLSKEDLSSFLPSSLIRPAGYFRPWRQPLHRQNSGSSNITTDLDKVQVVLDVQQFTPSEITVRTVDNTVVVEGKHDEKMDEHGYISRHFVRKYLLPKDVIVADVTSALSSDGILTITAPKKVSKDSNAERVVPIIQTGIPAALKSGPAETNITIEQANQEMRIKEKSSQETSTCAKMTDEIMNGESKTTNRQQPQQQQQQQQPQPQQQQQNQLSNFQQNNSSSPNRLDFDQTPLCGTKLKANKGTPVGTNHSLKETEKEDITNPDSPNVCNEEYSSGGGGRLKFFKDGKFILELSHRKDGEKTCWIPVPKKTYWPVIGTPRQESSTSLSVSDDNSSVQSSPWQRDHCWKQTTPRPNLSRELEFQLIRPK…	4	NCBI
Bemisia tobacci	XP_018916236.1	MSLAPYVFRDWWDDLEFGRPSRLIDQHFGLGLRKDDLFADWPSLVRPSGAGYLRPFRNLLRQTSGSSNITADDKSVQVILDVQQFAPNEIVVKTSNGAIVVEGKHEEKQDEHGFVSRQFTRRYVLPKDVEIENITSSLSSDGVLTISVPKKNPAIPGGEKVVPIIQTHAPALKPAPQPSSSPASSPNVTEIKVQHQ	4	NCBI
Acyrthosiphon pisum	XP_001951309.2	MSLVPLFFRDWWEDFERERLPRRLLDQHFGLGLHRDDLSNLTSALSSPSLRSATYYRPWQGVLNRQNSGTSNLKFDEKQVQVILDVQQFGPGEITVKTSEGAIIVEGKHEEKQDEHGFISRQFKRRYLLPKDVDIEQIVSSLSSDGILTVSVPKKETQVTGERSVPIIKQEYQQ	4	NCBI
Orussus abietinus	Orussus 7	MSLLPLVFSSWWEDLERPHRLFDQHFGLTLRPDDLPEVAPGGPSILVLKPQRKCCSRFHPYDRTGYHKGAGSSVVQADKDKFQVTLDVQQFAPEEVSVKVVGKNIVVEGKHEEKEDEHGWISRQFVRKYMVPEQCDIDEVKSMLSSDGVLSITAPRKPQTPQEKNERVIRIQNTGQPAL	6	i5K
Orussus abietinus	Orussus 1	MSLVPLLFSDWWEDLDRPHRLLDQNFGLGLYPDQLLTPNILEQYVFPGRDRRYRNPLTYYRPWGDLLRKGEGGASTVKADKDKFQVILDVQQFKPEEINVKVVDKSVVVEAKHEEKQDEHGWISRQFVRRYLIPEQCDLEQITSNLSSDGVLSITAPRKDTAKQQNERSIKIEHTGKPAI	6	i5K
Orussus abietinus	Orussus 2	MSLVPLLFSDWWEDLDRPHRLLDQNFGLGLYPDQLLTPNILEQYVFPGRDRRYRNPLTYYRPWGDLLRKGEGGASTVKADKDKFQVILDVQQFKPEEINVKVVDKSVVVEAKHEEKQDEHGWISRQFVRRYLIPEQCDLEQITSNLSSDGVLSITAPRKDTAKQQNERSIKIEHTGKPAI	6	i5K
Orussus abietinus	Orussus 3	MALLPMLFSNWWEDLERPHRLLDQNFGLGIHPEHIVTPRSLQLYGAPWRSEFSRCPVATGYVRPWSELLRQGEGGSSIVKADKDKFQVSLDVQQFAPEEVSVKVVDRSVVVEGKHEEKQDEHGWISRQFVRKYLIPEQCDIEQVSSKLSSDGVLSIVVPRKDKPPVEGERVISIEHTGQPAL	6	i5K
Orussus abietinus	Orussus 4	MSLLPVLLSAALWADLERPYMMDQNFGMGLRSDQLPGLSSLEKLYGNRLLNSLYYRPWTDILRATEGGLSAIKADKEGFKVFLDVQQFKPEELQVRVMDNTLLIEAKHEEKRDQHGLISRQFVRKYILPEGVDPEKISSSISTDGVLTISAPLRDQPQEKPGRIIEIERTGKPAL	6	i5K
Orussus abietinus	Orussus 5	MALIPKLFSHWWEHLDRPHRLMDQHFGHGLHPDQLFNPSFYDRRFPFVYYRPWGELFRDDESSGWSVVKADKDKFQVALDVQQFKPEEVNVKVVDKYVVVEGKHEEKEDEHGMISRHFMRKYMIPEQCDVEKVSSTLSSDGVLTITAPRKPESIEQKQERTIKIEHVEKPAI	6	i5K
Orussus abietinus	Orussus 8	MKSLISTDMAVVPLMFRDWWDDLDRSRLRLLDRHFDGILTRDDPLLSELSNLSLTKPRSLFGAPGYFRPWRTIFPTSGASTIKSDKDTFQVILDVQQFSPEEITVKTVGENVIVEAKHEEKRDEHGFISRHFVRRYVLPSSHNVENVTSSLSSDGVLTITAPKKAPESNETERIVNIVRTGVPAPKSDEEKVNVQEITVEHQ	6	i5K
Orussus abietinus	Orussus 6	MALIPKLFSHWWEHLDRPHRLMDQHFGHGLHPDQLFNPSFYDRRFPFVYYRPWGELFRDDESSGWSVVKADKDKFQVALDVQQFKPEEVNVKVVDKYVVVEGKHEEKEDEHGMISRHFMRKYMIPEQCDVEKVSSTLSSDGVLTITAPRKPESIEQKQERTIKIEHVEKPAI	6	i5K
Ooceraea biroi	XP_011343697.1	MALVPRDVFRNWWDDMDRYHRDIEQRFRRLSLHDDDLWRMPSFGDTFRPWRDIFENLDRQVGGGATVERDYDKYRVIVDVQQFAPEEITVRTDDRCITVEGRHQQKKDRHGFVSRQFMRRYLLPRDYDISNVKPQLSSDGFLTITARRLALPAPGERIVPIRRTYFPAIKVA	6	NCBI
Ooceraea biroi	XP_011333608.1	MSLVPLLFSDWWEDLDQPHRLFEQNFGLGIRPDQLLNPSIIERMMPQRDQRLRSPMLYYRPWGEMLRNRQEGGTSTVKADKDKFQVILDVQQFKPEEINVKVVDKCVIVEAKHEEKQDEHGWISRQFVRKYIIPEQCDVDQVSSSLSSDGVLSITAPRKEKLIVQNERSIKIEQTGKPAIKEKTQENDKEKK	6	NCBI
Ooceraea biroi	XP_026824022.1	MSRYRATLIPKLFSHWWETLERPHRLMDQRFAIKPTHFFEPSFFDRRFPFERAITENLRSWNEFVREFQRDCENGWSVVKNDKNKFHVCLDVQQFKPDEITVKVLDDFVVVEGKHEEKEDEHGSISRHFIRKYMVPEQCDSEKLTSTLSSDGVLTITAPRKPEAEEARKERVINIEHTGKSAVEDDPEIKQGDKK	6	NCBI
Ooceraea biroi	XP_026825398.1	MSRYRATLIPKLFSHWWETLERPHRLMDQRFAINPTHFFEPSFFDRRFPTTRTIHVCLDVQQFEPDEITVKVLDDFVVVEGKHEEKKDEHGSISRHFIRKYMVPEQCDSEKLTSTLSLDGVLTITAPRKPEAEEARKERVINIEHTGKSAVEDDPEIKQGDKK	6	NCBI
Ooceraea biroi	XP_011333607.1	MSLLPLLLSAWWADLDRPLMDRNLGSAAAPPDEPIFPRIYDRYYPIAEYDRGVLDFHHKPWMDLLRRRTGGIVGTDKENFKVIIDVHQFKPEEVSVKLIDRCLLVEAKHEETRDEHGSVSRQFVRRYQLPDRADVDQVMSTVSSDGFLTITAPLKPKEEKQERVIKIELTGQPAIRRSGEDQEPVTEASATTSSTEKKTAENEIREELTTQGQQEATKPEK	6	NCBI
Ooceraea biroi	XP_011333609.1	MDQRENREEMSRLQLLFINRQENLKRTYYDLLNLLNRDFGRGPQSELLPLSSLNRQRDHAMEPRNLLQQRENKISSAPPVNKEDLQVVLDVQHFEPQEIEVKVVDDCLVVTAKHEEKRDEHGWVSRQFVRRYQLPEDSNVEQLTVRLSSDGLLTIVAPKKRPEKEERE	6	NCBI
Ooceraea biroi	XP_026823788.1	MDQRENREEMSRLQLLFTNRQENLERTYYDLLNLLNRDFGRGLQSELLALSSLNRQRDHAMEPRNLLQQRENKISSAPPVNKDDFQVVLDVQHFEPQEIEVKVVDDCLVVTAKHEEKRDEHGWVSRQFVRRYQLPEDSNVEQLTVRLSSDGLLTIVAPKNRPEKEEREXRMIPIECTCKPFVNKETKESDEEKTE	6	NCBI
Ooceraea biroi	XP_019888789.1	MDEVLDVTPHDRDITRPAGMQWSSRVVSRKQRGMQRLLILRGSIRQSRSRRPRDPPANSGIFLDRRMSIVPLVFRDWWDDIDRPVSRLVDQHFGTGLHRDDLISSLTDFGFNRPSLRSMLGNSYYRPWRNVTRQNSSGSSTIQLQKDNFQLLFFLFCCVRFLVCDRSWKNNAKSLSRVGASGKRILNKPGRLTEYSGRGLLAAAALSDPQVILDVQQFSPDEITVKTVDNHVIVEAKHEERQDEHGYISRHFVRRYLLPPSHDLANVNSTLSSDGILTITAPKKVR	6	NCBI
Nasonia vitripennis	XP_008202211.1	MSLVPLLFSDWWEDLDRPHNLFDQHFGLPLDPEDLAERIAPRSELLLYKPGKLRHRSSRYHPFLHSLMRRSGRGSSTVTPDKDKFVVTLDVQQFHPEEINVKVVDNTIIVEAKHEEKEDEHGWISRQFTRKYLVPNQCDVGQVESQLSSDGVLTITAPKKEPPKADSDEKVIKIRYTGEPAVTNRENAAVEGSSGVREGAQQRQAPQRGKKSTVKAA	6	NCBI
Nasonia vitripennis	XP_001604538.2	MRSRMSIIPKLVSQMWEQMERPHRLFDQHFGLGLHPDAFFNSPSLFERRIPYAYMRPLTELMREAENGWSVIKDDKSKFHVALDVQQFKPEEINVKVVDNYIVVEGKHEEKQDDHGIISRHFVRKYMIPEQCDPEKAASTLSSDGVLTITAPRKPEAVESKKEKVLKIEKTGKPALENKAEEQPQIENKKMAQSQ	6	NCBI
Nasonia vitripennis	XP_003425370.1	MVSPLLPLLLSAAYFGDVDRPSSRLIDQDFGLGLRPDQLVLSRYGYYVPSVYYRPWADLLRQESGDRGVSSITLDKEAFKVTLDVQQFKPEEIDVKVVDKFIVVEAKHEEKKDEHGLISRQFVRRYVIPENVDAEQISSTISSDGVLTIQAPVKETEPEQKNVRKIKIELTGKPALKPKEDKQQEEKKEETTSSSSTTATPAQGSTTAKS	6	NCBI
Nasonia vitripennis	XP_001605148.1	MSLFPLLFSNWWEELDRPHHVRDQHFGVGLHPDHLAVLPTDIFEPRPPHPISSLVPHLPRTHHASTHSHYYRPWGELLRRQKEGGISTVKADKDTFQVVLDVQQFSPEEINVKVVDKYVVVEGNHEEKQDEHGWISRKFTRRYLIPEQCNVEKVESKLSSDGVLTICVPRKEQPKAEGTERVISIQHTGKPAIREKKSEGEEKKVEQK	6	NCBI
Nasonia vitripennis	XP_003425371.1	MSLVPLLFSDWWEDLDRPHHLLDQDFGLGIHPEQLLTPQRLEQYLIQPQRKRYPLNYIRPWAELLRSADKGGVSTVEADKDKFQVTLDVQQFKPEEIDVKVVGKHVVVNAKHEEKRDEHGWISREFTRKYLIPEQCDIDQVSSKLSSDGVLTILAPRKDQPKLENEKVIKIEHTGKPALKAKEEVEKKDKK	6	NCBI
Nasonia vitripennis	XP_001604985.1	MSLVPLLFSDWWQDLDRPHRLLDQDFGIGLHPEQLAVPGILDQYYSPMVRPARRNPLLYYRPWGELLRQAEGGGTSTVKADKDKFQVVLDVQQFKPEEINVKVVDRFVVVEGKHEEKQDEHGTISRHFVRKYMIPEQCDIENVTSSLSSDGVLSITAPRKEQPKLTNEKVVKIEHTGKPAIREAEKKVEKKDEKCEKKK	6	NCBI
Nasonia vitripennis	XP_001600020.1	MALIPTMFRDWWDDLDRPSRLMDQHFGMGLTRDELLHTLSVPSFRGYFRPWRNLLEQTGGVSRVQSDKDKFQVIIDVQQFGPQEISVKTVDNCIIVEAKHEEKKDEHGFISRQFQRRYVLPEGHDIGNVQSSLSSDGVLTITAPTLALPAPGEKIIPIQHTAAPAVKNV	6	NCBI
Microplitus demolitor	XP_008551687.1	MSLLPSLFSHWWEDLERPHRLLDQHFGTVLSPQDLLPFREEEPSLLVIRPPKRHHHYHHPYEKSIARRSGTGSSVLQADKNKFQVNLDVQQFAPDEISVKVSGRNVIVEGKHEEKQDEHGWISRQFSRKYLVPEQCDLDQLQSNLSSDGVLSIIAPRKKALEDKNERVIPITQTGQPAITSTDTKSAEPSGSKDTSPQKTL	6	NCBI
Microplitus demolitor	XP_008552736.1	MALIPLLFSNWWEDLEAPYRLLDPDFGSALTADQLLTPSILEIYLAPRAFERRRSPLAYYQPWAELLRRGDTGSSTVKADKDRFKVILDVQQFKPEEKNVKVVDKCVVVEAKHEEKQDEHGWISRQFIRKYIIPEQCDIDQVNSSLSSDGVLTIRAPRKDVPKLENERQIKIEHTGKLAIRESCEKESCAKTPAPRSRMQKPT	6	NCBI
Microplitus demolitor	XP_008551693.1	MALVPLLFSNWWEDLEAPHRLLDQDFGSALTADQLLTPSILERYLVPRALERRRSPLAYYRPWAELLRRGDTGSSTVKADKDRFQVILDVQQFKPEEINVKVVDKCVVVEAKHEEKQDEHGWISRQFVRKYMIPEQCDIDQVNSSLSSDGVLTITAPRKDVPKLENERQIKIEHTGKPAIRESCEKESCAKDVCAKECKKDDKKTKK	6	NCBI
Microplitus demolitor	XP_014295998.1	MSVVPLMFRDWWDDFDRPTSRLIDQHFGSAISRDDLFSGLSSWNINRPRSIFPTSMYYRPWRTLARSNSGGASTIQCDKDKFEVILDIQQFSPDEITVKTVDNNIIVEAKHEEKKDEHGFISRHFIRRYILPSCHDPLEVTSSLSSDGVLTISAPKKKLMPSTNERIVNIVKTGEPAVKPEETKHIVTTEEI	6	NCBI
Microplitus demolitor	XP_008551691.1	MSLLPLLYSNWWEDLDAPHSLLDQDFGLGLRPESMTPRSLYLYLQQPRTASRCPINYNRPWGELLRKGQGGASTVKADKDSFQVSLDVQQFAPEEINVKVVDRSVVVEGKHEEKQDEHGFISRQFTRRYLIPEQCDIDQVTSKLSSDGVLSIVVPRKDQPKIEGERKIEIEHTGKPAIRDTAPEAVAKKPEA	6	NCBI
Microplitus demolitor	XP_008551690.1	MRSRMSLVPKLFSHWWETLDRPHRLMDQHFGLPLNPEHLFRDFERTMREYERRFPTAYYRPWADLMRDDEKGTSVIKADKDKFQVSLDVQQFKPEEINVKVQDNFIVVEGKHEEKSDEHGTVSRQFVRKYLIPEQCMPDKATSSLSTDGVLTITAPRKPEAIEAKKEKPIKIEFTGKPSIEHEEPKKVAAKQ	6	NCBI
Microplitus demolitor	XP_008551692.1	MSLIPMLFSSWWENLNHVHRIDNQDFALPINNIYFPSSRYRNYQHPFDVINYRRSRFITPRYQEEEKYSVTLDVGQFNPDDIAVKVADNVITVQAGLELILDEHGTVSREFERSYDIPEEYDVDEAKSELSSDGVLTINVPRKKLEGERAILIEYIPYPAVIEVAPGVGEQERPRSPNRRPRYNGSVAAG	6	NCBI
Microplitus demolitor	XP_008545400.1	MALVPSNYWRDWWEDVERPHRWLDQHFDLTIRRDSLVKPLTTPYFRDYFRPWRNLLDEVSTDLGKIESDSDKFRITVDVQQFSPHEIIVKTVGNSIIVKAEHEEKRDSREFISKKFMRRYDLPKGHDITRVMSSLSTDGVLTITAPKFSAPIRGERIVPINRTYFPSIKF	6	NCBI
Megachile rotundata	XP_003701705.1	MSLIPMLFSDWWEDLDRPHRLWDQHFGTVVDPDDMLDLEPLTTDVLLYRPSSRRLRKRYQPFIKSRRHGKGASTVQADKDKFQVTLDVSQFAPDEINVKVVDQNVVVEAKHEEKEDEHGWVSRQFVRKYIIPSQCDINQVESHLSSDGILSITAPRKEPLKSKSNEKVVKIQYTGKPALTNCESQQNDTETQNEQPQQRGHQRGRKGNVKAA	6	NCBI
Megachile rotundata	XP_003701704.1	MRRGVTLIPRLFSHWWETLEQPHRLMNQHFGRALRPEQFFNSVFDRSPFRMSPMQYAFQPWLEWEREEKAGWSILKDDKDKFKIILDVQQFKPEEVNVKVVDNYIVVEGKHEEKEDDHGMISRHFVRKYLVPDQCDPEKATSSLSSDGVLTIVAPRKPEAIENKKERVIKIERTEKPSEEEEPQKLRQAQSQ	6	NCBI
Megachile rotundata	XP_003707923.1	MALVSRDLFRNWWEDMDRYHRELDEHLKRLTTRDDLWQPPPMPSFSEFFRPWKNMIDQLEHEVDGSTIVERDQDKFQVIVDVQQFAPEEITVRTDDKCITVEGKHEEKKDQHGYVSRHFVRRYVLPQGYDMGHVKPSLSSDGVLTITAPKLALPAPGERIVPIERSNAPAIKAA	6	NCBI
Megachile rotundata	XP_003701703.1	MSLVPLLFSDWWEDLDRPHRLLDQNFGLGLYPEQLLSPSRMELYLQPRRRASYYRPWADLLRTSEGGASTVQADKDKFQVVLDVQQFEPNEIDVKVVDKFVVVSAKHEEKRDEHGWISRQFMRKYMIPEQCDLDQVQSKLSSDGVLTITAPRKDQPKIENERTIKIEHTGKPAIQNKPSKQQQQQQKQGEEKKEEKK	6	NCBI
Megachile rotundata	XP_003701707.1	MSLVPLLFSNWWEDLDHPHRLFDQNFGLGLYPEQLRNPSILEQYLLPSRDRRLFKSPLLYYRPWGELLRSTEGGGTSTVQADKDKFQVVLDVQQFKPEEINVKIVDKCVVVEGKHEEKQDEHGWISRQFVRKYLIPEQCDIDQVTSTLSSDGVLSITAPRKDKAITQNERNVTIEQTGKPALKEAGAEEKKEEK	6	NCBI
Megachile rotundata	XP_003701666.1	MSLLPLLFSNWWEHLERPHRMLGQDFGLGVNMGRLNDSVPKYSMAYYRPWGGEMLRRENGGASTVKADKDKFRVDLDVQQFSPDEINVKVVDHFVIVEGKHEEKQDAHGWISRQFTRKYMIPEQCDIDLVSSKLSSDGILSIIVPRKQQLTSEGERVINIEHTGKPAEVRQTEEDNKKEEEEEEKAE	6	NCBI
Megachile rotundata	XP_003701665.1	MSLLPLLFSAWWADLERPHRLLDQNFGMGLYPEQLVYPGIDRFSPLGNRGVLDLYYRPFTDILRKGEGGTSTITADKDTFKVILDVQQFKPEEISVKLVDRFIVVEAKHEEKRDEHGFISRQFVRKYLLPEQVDENELASNISSDGILTISAPLKKTEEKQNERTIKIEFTGKPALRSEKEGGGTTTSTEKTTKESESREETTETTEEKPEK	6	NCBI
Megachile rotundata	XP_003700907.1	MSVVPLVFRDWWDDFDRPVSRLMDQHFGRGLDRDDLISRFSDLSLDRPLRSIFRDRYYRPWRNVTRHHSSGSSTIQIDSKDNFQVILDVQQFSPEEITVKTVGNQVIVEAKHEERQDEHGFVSRHFVRRYVLPASHDVINITSSLSSDGVLTITAPKKGQAPSEGERVIEIVKTGEPASKPVKIETTE	6	NCBI
Megachile rotundata	XP_003701702.1	MSLLPMLFSSWWEDLERPHRLFDQHFGLTLSPDELPSALAPFESDVLVLRPRRRGVRRYQPYDRAVERKTSGASTVQADKDKFQVTLDVQQFAPEEVTVKVVGNNVVIEGKHEEKQDEHGWISRQFVRKYLVPEQCDIDQIQSSLSSDGVLMITAPRKESEPKNERIIKIQNTGQPALREDSKSNEAQKEQQATPQKSASQQRGQKEQTVKAA	6	NCBI
Bombus terrestris	XP_020722101.1	MPLIPMLFFNWWEDPNLPHRLWDQHFGTTVDADNFANDLDPLNAEVLVCRPHGRDKKHHHRRRHHHHHHRHHYHHSKADKGKFQVSLDLSQFTSEEITVKVINQKVTIEAKHDEKKDEHGWVSTQFVRKYITPS	6	NCBI
Bombus terrestris	XP_003492017.1	MALVTRDLFRNWWRDMDRYHQELEEHFKRLSTRDDFWKLPPMPSFKDFFQPWRNMIEDLEHQVGGSTTVERDENKYQVIVDVQQFAPEEITVRTDDKSITIEGKHEEKKDQHGYVSRHFVRRYVLPQGYDIGHVKPSLSSDGILTVTAPRLALPAPGERIVPIERSNALAIKA	6	NCBI
Bombus terrestris	XP_003492811.1	MSLAPLLFSDWWETLDRPHRLPDQNFGLGLYPEQLIMPNRWGLYLQPRKRNTYVNRPWTELFYNNDRGTSTVQADKDKFQVVLDVQQFEPNEIDVKVVDKFVIVTAKHEEKRDEHGWISRQFVRKYLIPEQCDIDQVTSQLSADGVLSINAPRKDQKNVENERVIKIEQTGKPAMQTKPPKQQQQKQTEEKEEN	6	NCBI
Bombus terrestris	XP_003492809.1	MSLEQLFCPNWWENLERAHRILDQNLLLGISPEILIPKIMRMYNFLPRKSGLKSPMKYYRPWAELLHKGEGGVSTVLANRDKFRVDLDVQQFAPEEINVKVVDRFVTVEASHEEREDEHGWISRQFTRKYIIPEQCDIDQVSSKLSSDGILSIIVPRKQKLTSDSGRVIKIVQTGKPSVCDMQKEGNEENKDNEEEAQEN	6	NCBI
Bombus terrestris	XP_003492817.1	MSLIPLLFSNWWEELDRPHQLFDQNFGLGLYPEQLLNPSILDQYILPIRDRRLRSPLMYYRPWGELLRKGGGGGTSTVKADKDKFQVILDVQQFKPEEINVKIVGNSVIVEGKHEEKEDEHGWISRQFTRKYLIPEQCDVDQVTSSLSSDGVLNITAPRKDEPKIQSERTVTIEQTGKPALRKAEEKEMKEEEKKQEEKKQEEKKQEEKKQEEKKQEEKKQEEKKY	6	NCBI
Bombus terrestris	XP_003492810.1	MRRGITLIPRLFSHWWEVLERPHQLFDQHFGRGLRPDQLFSSVFEIPSFKSFPYSYYRSLINWERDEECGWSMMKNDKDRFQVILDVRQFKPKEVGVKVVDNFIIVEGKHEDRADDDGLISRHFVKKYLVPEQCDPERATSTLSTDGILTITAPLRPETIESKREKTIKIEQTGKAMEDDELLKIKQKQ	6	NCBI
Bombus terrestris	XP_012175695.2	MSVVPLIFRDWWDDLDRPMSRLMDQHFGRGLNRDELLSRFSDLNLDRPLRSIFRDRYYRPWRNVTPQPSSGSSTIQIDDKDNFQVILDVQQFSPEEITVKTVGNNVIVEAKHEERQDEHGFISRHFVRRYVLPPSHDVINITSSLSSDGVLTITAPKKGETPSGTERIIEITKTGEPASKPVKIETTTEEK	6	NCBI
Bombus terrestris	XP_003492818.1	MLILPMLFSNWWVGLERPQCIFDQHFGLPGADVLVIRPRCRGFQRFQPYERDVDCKSSGISTVQADKNKFHVILDVQQFVSEEVIVRVVGGNVAVEGKHEERQDEHGFISRQFVQKYLVPQQCNVNQLKSSLCSNEVLMTNAPRKELNPQLKNEGIIKVQIMGQPALRXKSNLAEIRKKNQVQTNSVPQRRQEHTVKLT	6	NCBI
Atta cephalotes	ACEP10688-RA	MALVSRSIFRDWWDDIDRYHREMEEHFQRLSLHDDDLWRMPSLIGRFRRLRDYVFKNEMDGWATVECDADKYRIVVDVQQFTPEEVTVRTDDKYITIEAKHHERKDSHGYVSRQFTRRYLLPHGYDIGQVKPRLSSDGILTITAPKWKWALPAPSERFVPIIRQTYWPAIKTK	6	i5K
Atta cephalotes	ACEP18922-RA	MSLVPLLFSEWWEDLEYPHRVFDQNFGLGIHPDQLTHPNILERFALQQPSRRLRPGPVIYYNRPWGELLRSREEGGISTVKADKDKFQVMLDVQQFKPEEINVKVVDKFVIVEAKHEEKQDEHGWISRQFVRKYMIPEQCDIDQVSSSLSSDGMLSITAPRKDKPKSQIERTIKIQHTGKPAIQEKAQEKVQEKVQEKAQEKTQEKKK	6	i5K
Atta cephalotes	ACEP18921-RA	MYLLPLLFSNLHLGLDTLTNPIDLSAGILGRNLARSRLFSRFRNSYSSINFHDREVLDFYPYISSRNLNRNKHVISTTSIDSDGFKITVNVQQYNPEEITVKVMDNWMIIKGIHEKQNKSNVGSQQFVIRYLLPGNTDIDHITSSTSSDGILTITVPLKIYQKVIQIEQSRQSTVSSNNTGQVRPGQIGTKQIDARQAEFAGAGQAGVDASSADMG	6	i5K
Atta cephalotes	ACEPL2EFL	MSIVPLVFRNWWDDFDRPVSRLLDQHFGIGLHRDDLISSLSGLGLDRPSQVILDVQQFSPDEITVKTIDNHVVVEAKHEEKQDEHGYISRHFVRRYVLPPSHDLVNITSTLSSDGVLTVTAPKKNSKCSLYAWTRHIRDIRSACVDFKGRS	6	i5K
Athalia rosae	Athalia 1	MSVLPLLLSDGWDEFERPLSLLNRHYGMTMRPEDLFDNYSPRSTDILIYRPVRKFGRRFQPYETHENKSKGASVVKADKEKFQVTLDVQHFTPEEISVKVVGNDVVVEGKHEEKKDDHGWVSRQFVRRYLVPTQCDIDQVNSNLSSDGLLTITAPRKPQPAVEHREKVIKIHHTGKPAL	6	i5K
Athalia rosae	Athalia 6	MALLPSIFCELLSDIEKPLHLLEHHFCPNLGKTEVLSATPNCVHVHYKPNPPKPVAKPVCCPPPKPICCPLQTTFELTIDMQQYSINEIHVSTVGNVIVVEAKHEEKCGDQLVTREFLRRCTLPEQNDVTKVQACLSADGVLKITAPKKAPCCKPGERIIPV	6	i5K
Athalia rosae	Athalia 3	MSLIPMLFSDWWEDLERPHSILDQHFGLPIRPEQLTTSNYNLLPAIYALANAPARSSSHLHPSAYYRPWGELLRQGNGGSSVVKADKDQFKVILDVQQFKPEEINVKVVDKCVVVQAKHEEKRDEHGWISRQFERRYLIPDQCNIDEVSSNLSSDGVLTITAPRKEQPKAEGERQIKIQQTGKPAV	6	i5K
Athalia rosae	Athalia 2	MSLLPLLFSNWWEDLDEPHSLLDQHFGQGLRPDQLAHPSYVSPLHRRPLSVYYRPWGDLLRHNERGSSVVKADKNQFKVSLDVQQFKPDEINVKVADKCVVIQGKHEEKRDEHGWISRQFERRYLIPDQCNIDEVSSTLSSDGVLTITAPRKEQPKIEGEKPIKIQHTGKPAV	6	i5K
Athalia rosae	Athalia 4	MSVVPLMFRDWWDDLDRPTSRLIDQHFGSGLDREDLISGVSSLSLQGRPRSIFGNAGYYRPWRNVVRQNSGGASTVQTDKDKFQASSDVQQFAPEEITVKTIDNNVIVEAKHEEKQDEHGYISRHFVRRYLLPSTHKVSEVTSSLSSDGVLTITAPKK	6	i5K
Zootermopsis nevadansis	KDR13764.1	MSLVPLLFHDWWDDLDRPSRLLDQHFGLGLRHHELLHPRSLLRTGYIRPWRNITRQDSGSSNITADKEKFQVILDVQQFAPSEITVKTLDSTVIVEGRHEEKQDEHGFVSRHFVRRYVLPADIEISNIVSSLSSDGVLTVTAPKKSLPPPSGERVVTIVQTGVPALKAAEQPIVEAPKEVKSES	2, 4	i5K
Zootermopsis nevadansis	KDR20344.1	MMSVIPLMMDDMRQFRHSLFDQNFGHGILHGLAHATPRRSAVGPLNFGYYHPLPYQRNTVCKIEDDKDCFKVNLDVQQFSPEEITVKMVDDFIVIEAKHEERQDEHGFISRQFQRRYKLPSAVRLDTLKSNLSSDGILTVTASLKPMPLLAARERIIPIV	2, 4, 6	i5K
Pediculus humanus	PHUM370660-RA	MSLVPLLYRDWWDDFDRPMKLFDQNFGLGLRRDDLVSSLFNSPMLRSGYLRPWRELSRQSSGSSTVQSDKDKFQVILDVQQFAPSEIVVKTQNNVVLVEGKHEEKQDEHGFISRHFVRKYVLPSDIEVSNITSSLSSDGVLTISAPKKTTPAVAGERVVPINQ	2, 4, 6	VectorBase
Pediculus humanus	PHUM080370-RA	MHYAKDCKMIYKKKTKWLKSTIMSLIPILFNDVLDDLTRPSSIFDQNFGLGLLQDDLINPRALMRMPLSRGYLRPWRHVHGRDSGVSNITSNENEFKINLDVQQFPPECLNVKVVDNSVIVEGKHEERADEHGYISRQFTRRYVLPDNVDPSTVVSNLSSDGVLTVAAPKKIAPAPANERVVPIV	2, 4, 6	VectorBase
Pediculus humanus	PHUM080350-RA	MKIIHLKIKSNKIISLMSLVPYLLTDVLDDLTRPSSIFDQNFGLGLLQDDLINPRALMRMPLSRGYLRPWRHVHGRDSGVSNITSNENEFKINLDVQQFPPECLNVKVVDNSVIVEGKHEERADEHGYISRQFTRRYVLPDNVDPSTVVSNLSSDGVLTVAAPKKIAPAPANERVVPIV	2, 4, 6	VectorBase
Ladona fulva	Ladona 9	MSFLPHLANDFFKDSSLLPASLTKKYFRPWRHNSNKDNGTSCINVDKTKFEVVLGMRHFQPNEITVKVIDNDIVIEGKHEEKEDEHGFVCRRFSRRYALPKDASPDDVTATFSSDGFLTVTVPRK	2, 4, 6	i5K
Ladona fulva	Ladona 1	MSMLPYLFRDWYDDPTSTLSARSLLDQNFGLGLRHDDLLVPSLRSRLPLLRQGSYFRPWNYLTRQTSGTSNIQVDNSQFQVILDVQQFSPSDLTVKVVGNTLIVEGKHEEKEDEHGFISRHFVRRYGLPSDVEAENVLSSLSSDGVLTITAPKKVNKMIYISTRLYDWI	2, 4, 6	i5K
Ladona fulva	Ladona 10	NFQMAFFPISVLDPLIAVQRSLMHLQNSVGEMARPIVNQVQQHAMGYYRPWQLVPGPQSGISKVHMDKDHFQIDLDVQRFTLEEITVKAVGNCIVIEGKHEEKEDEHGFVSRNFVRRYDIPKGVDVEGFTSHLSPDGMLTITAP	2, 4, 6	i5K
Ladona fulva	Ladona 21	MAFFPFPMNPYQSYENSFRQFQDDQMRAMRDAYRQSTSYAAARSGYHRPQQHSPGQHNVHAEKDCFRIELDVHNFSPDEISVKITENYVVIKGDQSEKPDNHGLVSRSFTRRYVIPDGAQVELISSELSTDGMLTVSLP	2, 4, 6	i5K
Ladona fulva	Ladona 6	MSFLPLILTRDSWDDLDRPLRLFDQDFGLGLRMNDLYQPVPNLVRPGYCRPWRHVSGQQSGVSTVQQDRNDFKVMLDVQQFSPDEISVKTVDNCIVVEGKHEEKQDEHGFVSRHFVRRYVLPNDIRPETITSSLSSDGVLTISAPK	2, 4, 6	i5K
Ladona fulva	Ladona 8	MSILPFIMKDPWEELERPLRLFDQDFGLGMRFEDLYQPIPHLLRLGYNLPCLHGNRKKGISGFIPNKDDFEVMLDVQQFRPEEISVKTVDNSIVVEGKHEEKRDEHGFVSRHFIRRYVLPQGISPGTVTTSLSSDGVLTITAPK	2, 4, 6	i5K
Ladona fulva	Ladona 7	MSILPFIMKDPWEELERPLRLFDQDFGLGMRFEDLYQPIPHLLRLGYNLPCLHGNRKKGISGFIPNKDDFEVMLDVQQFRPEEISVKTVDNSIVVEGKHEEKRDEHGFVSRHFIRRYVLPQGISPGTVTTSLSSDGVLTITAPK	2, 4, 6	i5K
Ladona fulva	Ladona 18	MSLIHCLKSDPWDEIRHHPVLFDQDFGMGLHTSDLFHPPFYMRSGYFPPWKHDSESHGGISDIQADKDNFKVMIDVQHFAPDELTVKTVDNYLVVEGKHEEKKDEHGYISRHFLRRYKLPEGVKEESVTSDLSSDGVLCISAP	2, 4, 6	i5K
Ladona fulva	Ladona 15	MSLFDYFARDPWFEFQKIPSIFDQDFGRAMRLSDLVKPMFDRLRSMYFRPWRQLLSSHDDDGSDFLVDEDGFKVVLDVEQFSPSEITVKVAGNTVVVEGKHEERRDEHGYVSRHFIRRYTVPSGVHMDAVTSALSSDGVLTVSAPK	2, 4, 6	i5K
Ladona fulva	Ladona 14	MSLFDYFARDPWFEFQKIPSIFDQDFGRAMRLSDLVKPMFDRLRSMYFRPWRQLLSSHDDDGSDFLVDEDGFKVVLDVEQFSPSEITVKVAGNTVVVEGKHEERRDEHGYVSRHFIRRYTVPSGVHMDAVTSALSSDGVLTVSAPK	2, 4, 6	i5K
Ladona fulva	Ladona 16	MSLFRRYDNESFSVPTIFDQDFGHGMRLRDLVQPMFDHFRSGYIRPWRFTAGQLSGTSEIQMDKDNFKVVLDVQQFAPSEITVKTSDDYVTVEGKHEEKKDEHGYISRHFVRRYRVPYGVKIDAVTSTLSSDGVLTISAPRVSHHK	2, 4, 6	i5K
Ladona fulva	Ladona 11	MALAPFGADPWDEFRGPLQLFDQHFGSGLHVNDLMQPFVGHGRAGYYRPWRHLPGHHSGISKVHLDKDGFSVNLDVRHFSPEEIVVKHIDNQVIVEGKHEETEDEHGYVSRHFVRRYVLPKSVNADALTSHLSSDGVLTVAAPRVSTIKIYNFNIS	2, 4, 6	i5K
Ladona fulva	Ladona 3	MSILPFILRDASWDEMDRPLRLFDQDFGLGMRLNDLYQPIPNLLKLGYYRPWRHVTGQRSGVSSVQTNKDNFQVMLDVQQFSPEEISVKTVDNCVVVEGRHEEKQDEHGFVSRHFIRRYVLPEGIRPETITSSLSSDGVLTITAPK	2, 4, 6	i5K
Ladona fulva	Ladona 19	MSLLHYLASPTETIRQIPTIYDQDFGLGMSLHDVLDSAVDHLRAGYYGSRASHHGVKSEMKTDKDHFEVMIDVHQFAPDEIFVKTVKDELVVEGRHEEKRDEHGYISRSFVRRYKLPEGVQVESVTSSLSSDGVLTVTAPK	2, 4, 6	i5K
Ladona fulva	Ladona 2	MSILPFILRDASWDEMDRPLRLFDQDFGLGMRLNDLYQPIPNLLKLGYYRPWRHVTGQRSGVSSVQTNKDNFQVMLDVQQFSPEEISVKTVDNCVVVEGRHEEKQDEHGFVSRHFIRRYVLPEGIRPETITSSLSSDGVLTITAPK	2, 4, 6	i5K
Ladona fulva	Ladona 4	MSLLPYVVRNLLDEGDLPLTYLPQLSMRDLYQPGSLITAYTRPWRHLVGKESGTSSVNVDKEKFEVVLHMHQFEPSEITVKVVDNNIVIEGKHEEKEDEHGFIYRHFVRRYILPKDASPDDVTSTISSDGVLTVTAPRK	2, 4, 6	i5K
Ladona fulva	Ladona 5	MSILPFILRDPWDEMYMPLRHFDQDFGLRMRLYDLYQPIPNLMRLGYYRPWRHVTGHNSGVSSVASNKDNFQVMLDVQQFRPEEISVKTVDNSIVVEGKHEEKRDEHGFVSRRFVRRYLLPEGTKPETVTSTLSSDGVLTISAPKVE	2, 4, 6	i5K
Ladona fulva	Ladona 13	MPLRWYDTTAPWNDCRPHPKIYNQYYGRGLRLNDLPRPHLGHLRSGYLQPWLHHATQHGAKSEIAVGKDCFHVAVDVQHFEPRDIVVRIVDDQLIVEAKHEEQADVHGYITRHFIRRYHIPKDVLVKSMECNLSSDGVLIITAAK	2, 4, 6	i5K
Ladona fulva	Ladona 20	MFLIPGFVNGVARPLRSIYVECYRPMLFAIRNASNESSISNRKGFVVKLDVNKYSPKEITVKTIDNTIIIEGRHEEKLDEHGFVSRHFVRRYVLPKSVQIEAVSSTLSSDGILTVSAP	2, 4, 6	i5K
Ladona fulva	Ladona 12	WLHHATQHGAKSEIAVGKDCFHVAVDVQHFEPRDIVVRIVDDQLIVEAKHEEQADVHGYITRHFIRRYHIPKDVLVKSMECNLSSDGVLIITAAK	2, 4, 6	i5K
Ladona fulva	Ladona 17	MSLIHCLKSDPWDEIRHHPVLFDQDFGMGLHTSDLFHPPFYMRSGYFPPWKHDSESHGGISDIQADKDNFKVMIDVQHFAPDELTVKTVDNYLVVEGKHEEKKDEHGYISRHFLRRYKLPEGVKEESVTSDLSSDGVLCISAP	2, 4, 6	i5K
Ephemera dancia	EdanTmpM008224	LCSLVSKLQALFNRNHSSIISKMSLIPMMMNDMRPMNLFDQNFGLGLLNDDLYQPLAMRSGYYRPWRHLTRQQSGMSNVTNDKDKFQVNLDVQHYNPEEITVKTVDNCITVEGKHEEKQDEHGYITRHFVRRYILPKDVHFEQVNCNLSSDGILTVSAPKKALPAPENVRTIPITQTNAPAVKAAENPAINNK	2, 4, 6	i5K
Ephemera dancia	EdanTmpA008225	MRALLWPNAVAAAPLLPHSTPPMQHLATVCEGPGGFRVSLDVHQFAPAELSVRTHDKAVVIEGKHEEKPDEHGYVERHFVRRYLLPEEYDADHLHEDEQGRKIKTVPIMVSGSPAVKSSPPVHQVFPDVKAGPPEHSAKPASHHLW	2, 4, 6	i5K
Ephemera dancia	EdanTmpM008226	MLCFGASDMSMVPMVFRDWWDDFDRPMSRLWDNNFGLGLSRDDLLRSHANYIRPWRRPAAGQGVVVTQVAEPNPDTFSTVLDVQQFAPAELSVKNNAVVVEGKHEERADEHGFVSRHFVRRYVIPDTYDLDQSVPGSGERVVLITQTGVPAATKPSEPTITVPQSPQPMTQ	2, 4, 6	i5K
Apis mellifera	LOC724449-6	MSLIPMMFSDWWEDLDRPHRLWDQHFGTAIDLDDFNDLDSLGSEVLLYRPHKRGRRHHRHNHHPFLKAFNKRHGRGASIVQADKDKFQVTLDVSQFAPEEITVKVVDQKVVIEAKHEEKRDEHGWVSRQFVRKYIVPSQCDINQVESHLSSDGILSITAPRKEPLQSRSNERTVKVHYTGEPALTNFDDSSNDVSESQREQQIPQREQSQSQSQQNQQLQNQQHQQHQRCKKGSKGV	2, 4, 6	NCBI
Apis mellifera	LOC410087 - 3	MRRGMTLIPRLFSHWWEALEQPHRLLDQHFGRGLRADQLFPSIPFRSFPYNFSRPWIDWEREEDCGWSIMRNDKDKFRVILDVQQFKPEEINVKVIDNFIVVEGKHEDKADDHGLISRHFVRKYLVPDQCDPEKAASSLSTDGILTITAPLRPEAAESKREKTIKIEQTGKPMVEDEPEKIKQTQ	2, 4, 6	NCBI
Apis mellifera	LOC724231-1	MSFLPVLLNWGEDLKTPYYPFDQLLGLPLSSEDLSTSFFPDDTDILMLRPRRCFRRYQPYKRIIDRTSSGTSTIQADKNKFQVSLDVQQFAPEEMTVKVVGKNVVVEGKHEEKQDEHGWISRHFVRKYIVPEQCDIDQLKSNLSSDGILMITAPRKEIDPTSKNERIIKIQITGKPALRDDTKPIEKQKENQVQKNPISQRGQEHIVKAA	2, 4, 6	NCBI
Apis mellifera	LOC412197	MALVTRDLFRNWWDDMDRYHRELEEHFKRLSTRDDFWKPPPMPSFNEFFQPWRNMMEQLEHQVGGSTTIERDQNKYQVIVDVQQFAPEEITVRTDDKCITIEGKHEEKKDEHGYVSRHFVRRYVLPQGYDIGHVKPSLSSDGILTITAPRLALPAPGERIIPIERSNAPAIKAA	2, 4, 6	NCBI
Apis mellifera	LOC724488-7	MSLIPLLFSDWWEDLDRPHRLLDQNFGLGLYPEQLLNSNILDQYILPNRNQRLRNPLIYYRPWGELLRKNEGGGTSTVKADKDKFQVILDVQQFKPDEINVKIVDKCVVVEGKHEEKQDEHGWISRQFTRRYMIPEQCDIDQVTSSLSSDGVLNITAPRKEQPKIQNERNITIEQTGKPALKENTEEKKEEKKEEN	2, 4, 6	NCBI
Apis mellifera	LOC724274-2	MSLVPLLFSDWWETLDRPHRLLDQNFGLGLYPEQLLSPSRLELCLQPRRGNVYISRPNWAELFRGDRGSSTVQADKDKFQVVLDVQQFEPHEIDVKVVDKFVVVTAKHEEKRDEHGWISRQFVRKYLIPEQCDLEQVSSKLSSDGVLTITAPRKDQGNVENERVIKIEQTGKPAIQTKPPKQQQNQNEENEEKK	2, 4, 6	NCBI
Apis mellifera	LOC724405-5	MNLESLLLPYLWENMERAHSTINPNLRVRINPENLGSKIMHVYDFLPQKTSPKLHMDYYRPWGELLRKSEGGASTVTADKSQFRVDLDVQQFSPEEINVKVVDRFVIVEAKHEEKEDEHGWISRQFMRKYIIPEQCDIDQASSKLSSDGVLSIIVPRKQKVISEGERVINIEHTGKPCDAQNEERKEKEEDVE	2, 4, 6	NCBI
Apis mellifera	LOC724367-4	MMSLLPLLFSAWWADLDRPHRIWDQNFGMGLYPEQLIFPSSIDSRIYSPLNNRAMLDFYYRPLSEFLRRDGGGTSTITADKDTFKVILDIQQFKPEEINVKLINRLVVVEAKHEEKKDEHGLISRQFIRKYLLPEQVDEEKLTSSVSSDGILIITAPLKQIEENLNERNIKVEFTGKPALHADSKEQTADEKKPVSENENQELIENPEKK	2, 4, 6	NCBI
Apis mellifera	LOC410857-8	MSVVPLIFRDWWDDFERPVSRLMDQHFGRGLNRDDLLSRFSDINFDRPLRSIFRDRYYRPWRNVTGQPSSGSSTIQLDNKDNFQVILDVQQFSPEEITVKTVGNNVIVEAKHEERQDEHGFVSRQFIRRYVLPPSHDVINITSSLSSDGVLTITAPKKGETPSGDERIIQIVKTGEPAGKSIKIETTTEEK	2, 4, 6	NCBI
Trichogramma pretiosum	Trichogramma 4	MSLVPLLFSDWWSELDEPHYLADQHFGLPLNPEDIIDRFAPVRSELQLYRPGRHHRHVSRYHPFLHSLMRKEGRGHSTVSADKDQFKVTLDVQQFSPEEINVKVVDNHVIVDAKHEEKKDEHGWISRQFTRKYMIPNQCEVDQVESRLSSDGVLTITAPTKKALEDKKEKVIKVQYTGQPAI	5, 6	i5K
Trichogramma pretiosum	Trichogramma 2	MTLIPKLVSQMWEQMERPHRLLDQHFGRDFFHPESFFNSSLFEMPRRVPYAYYRPMLELMKEAEEQSSGYSIIKDDKDKFHVALDVKQFKPEEINVKVIDNYIVVEGGKHEEKHDDHGTISRHFVRKYMVPEQCDPEKASSTLDSEGLLTITAPRKPEAI	5, 6	i5K
Trichogramma pretiosum	Trichogramma 3	MVSTLLPLLLSTAYFGGDLDGPKLSPNRLLDQNFGLSLSPEQLLLSRYYYALPSSSILRDRTGVGSLLDNYYRPWNELLRQQAGDQRRGISRVKYDENEFRVHLDVQQFKPEEIEVSVDEERRHLVIKAKHEEKKDEHGLISRQFVRRYALPERAELDRVASEISSDGVLTIQAPLKPLDKEKEKKEQVRRIKIEYTGKPAL	5, 6	i5K
Trichogramma pretiosum	Trichogramma 1	MSLVPLLFSDWWEDLDRPHRILDQDFGLGLHPEQLVCPRRLELYVPRRSAQYQPNYLRPWAELLRGADQGGVSTVEADKDKFQVTLDVQQFKPEEIDVKVVDRYVVIKAKHEEKRDEHGWISREFTRKYLIPEQCDIDQVVSKLSSDGVLSIQAPRKEQPKAKNEKVIKIEHTGKPAL	5, 6	i5K
Trichogramma pretiosum	Trichogramma 6	MSLVPLLFSDWWQDLERPHRILDQDFGLGLRPEQLLAPSVLESYIVPRERRRSPLTMMYYRPWSELMRQGEGGGTSTVKADKDKFQVVLDVQQFKPEEINVKVVDKFVVVEGGKHEEKQDEHGSISRHFVRKYLIPEQCDVDQVSSSLSSDGVLSITAPRKEQPKTNNEKVVKIEHTGKPA	5, 6	i5K
Trichogramma pretiosum	Trichogramma 5	MALIPTMFRDWWDDFERPSRLFDQNFGLGLRRDDLLNSLAVPSFRGYYRPWRNLLEQSSGTSKIHHDKDKFQVIIDVQQFAPDEITVKTVDNSIVVEAKHEEKKDEHGYISRQFVRRYVLPEGHDIGNVQSSLSSDGVLTITAPTLALPAPGEKIIPIQHTSAPAV	5, 6	i5K
Cephus cinctus	XP_015609636.1	MSLLPLVFSDWWEDLDRPHSVFDQDFGLHVTPSDLLPLSSDVWAVRPYRKRLYRYRPYDRSLAKRSATSGVSTVQPNKDKFELTLDVQQFAPEEVIVKVVDKNVIVEGKHEEKQDEHGWISRQFVRRYLIPEQCDIDQLQSTLSSDGVLSIIVPRKESEPQEKKERIIKIQNTGQPALKDDDAISKAKNLQKEQSSQTQKSPVTQRGAEKTVKAA	5, 6	NCBI
Cephus cinctus	XP_015609634.1	MSLVPLLYSDWWEDLDRPHRLLDQHFGLPLNHDDLLDRALPTPSEMIPFRPGGRRRRRYHPFMEYALRRGGRGSSTAQPDKEKFLVTLDVQQFAPDEITVKVVDKNVIVEAKHEEKEDEHGWVSRQFLRKYLVPPQCDIDQVESHISSDGILTITAPRKEPIKDNSERIVKIQYTGQPAINNFDGHKETIESSKASTVEKEQPQQKTQTIQQSPRGKKAVKSV	5, 6	NCBI
Cephus cinctus	XP_015594710.1	MALIPMVFRDWWDDFERPQRLLDQHFGLGLRRDDLMNTLSLPSLHSYFRPWRNLLEQTAGQSRIESDKDKYQVILDVQQFAPNEITVKTVDNSIVVEAKHEEKKDEHGYVSRQFVRRYVLPEDHDINQVVSNLSSDGVLTITAPKIALPAPGEKVIPIEQTGMPAIKST	5, 6	NCBI
Cephus cinctus	XP_015609637.1	MSLIPLVFADLLDDDLDRPQYLNPYFGRVLQPSRSSLPRRAELMYYRPWADLLRQGEDGGASTVKANKDQFEVVLDVQQFAPEEINVKVVDKYVVVEAKHEEKQDEHGWVSRQFVRKYLIPEQCDIEQVTSKLSVDGVLTIVAPRKDQQPKAENERTIKIEHTGKPALQKQPTEKKAIKPGQEKKTEKRDK	5, 6	NCBI
Cephus cinctus	XP_015609597.1	MSLVPLLFSDWWEDLDRPHRLLDQHFGTGLYPEQLLTPSILEQYVVPRSERKFRSPLQYFRPWGELLRKVEGGGTSTVKADKDKFQVILDVQQFKPEEINVKVVDKCVVVEAKHEEKQDEHGWISRQFVRKYMIPEQCDIDQVTSSLSSDGVLSITAPRKDQPEIQNEKTIKIEHTGKPALREKGEKKESKEDEKKEEKAGK	5, 6	NCBI
Cephus cinctus	XP_015609635.1	MSLLPLLFSNWWEDLEHPHRLLNQDFGHGINPADIVMPSLVPMHYGLPHHDRGHIIPRCPSVGYHRSCCGPIIQPKGGFSTVKADKNKFEVNLDVQQFTPEEIKVKVVDKSVIVEGKHKEKQDEHGWISREFIRKYLIPEQCDIEQVASKLSSDGVLSITVPRKDKPQIEGERVIAIEHTGKPAVLEKPVVNDTQQNGEK	5, 6	NCBI
Cephus cinctus	XP_015609638.1	MARMSLIPRLFSHWWEALERPHRLLDQHFGTGLTPDQLFHPSVLERRYPFVYERPWADLFRQGEGGWSVIKADKDKFHIALDVQQFKPDEVKVKVVDKFVVVEGKHEEKQDEHGIISRQFVRKYMVPEQCDADQVTSTLSSDGVLTITAPKKPGALEEKAEKVIKIEHTGKPAIEENAVGNATTK	5, 6	NCBI
Cephus cinctus	XP_015603615.1	MSVVPLMYREWWDDFDRPTSRLIDQHFGSGLNRDDLLSGLSSLSLNRPRSAFGNSGYYRPWRNVVRQNSGGASTVQADKDKFQVILDVQQFSPEEITVKTVDNNVIVEAKHEEKQDEHGYISRHFVRRYVLPSSHDVENVTSSLSSDGVLTITAPKKSSTPAGTERVVNIVKTGVPAAKSEDEQKKSDN	5, 6	NCBI
